# Supplementary material for: In-Utero Exposure to Electronic Waste Heavy Metals and Adverse Pregnancy and Neonatal Outcomes: A Systematic Review
Source: Int J Environ Res Public Health. 2026 May 18;23(5):665. doi: 10.3390/ijerph23050665 (PMC13206999; doi:10.3390/ijerph23050665)
Supplement: Supplementary file 1 [file ijerph-23-00665-s001.zip]

Archive with 3 entries (3 files):
- ijerph-4220689-supplementary tables.pdf
- PRISMA_2020_abstract_checklist.pdf
- PRISMA_2020_checklist.pdf
